# Supplementary material for: Advancing Pediatric Cognitive Health: Psychometric Evaluation and IRT- and Regression-Based Norms for Two Neuropsychological Measures in Colombian Children and Adolescents
Source: Healthcare (Basel). 2025 Oct 23;13(21):2683. doi: 10.3390/healthcare13212683 (PMC12610619; doi:10.3390/healthcare13212683)
Supplement: Supplementary file 1 [file healthcare-13-02683-s001.zip]

Archive with 1 entries (1 files):
- healthcare-3896046-supplementary.pdf
